# Supplementary material for: Relationships of Ischemic Stroke Occurrence and Outcome with Gene Variants Encoding Enzymes of Tryptophan Metabolism
Source: Biomedicines. 2021 Oct 11;9(10):1441. doi: 10.3390/biomedicines9101441 (PMC8533114; doi:10.3390/biomedicines9101441)
Supplement: Supplementary file 1 [file biomedicines-09-01441-s001.zip]

Archive with 1 entries (1 files):
- biomedicines-1376043-supplementary.pdf
